# Supplementary material for: Ruthenium indenylidene “1st generation” olefin metathesis catalysts containing triisopropyl phosphite
Source: Beilstein J Org Chem. 2015 Sep 1;11:1520–7. doi: 10.3762/bjoc.11.166 (PMC4578444; doi:10.3762/bjoc.11.166)
Supplement: File 3 — CIF file for complex 3. [file Beilstein_J_Org_Chem-11-1520-s003.cif]

data_2 
  
_audit_creation_method            SHELXL-97 
_chemical_name_systematic 
; 
 ? 
; 
_chemical_name_common             ? 
_chemical_melting_point           ? 
_chemical_formula_moiety           'C33 H52 Cl2 O6 P2 Ru'
_chemical_formula_sum 
 'C33 H52 Cl2 O6 P2 Ru' 
_chemical_formula_weight          778.66 
  
loop_ 
 _atom_type_symbol 
 _atom_type_description 
 _atom_type_scat_dispersion_real 
 _atom_type_scat_dispersion_imag 
 _atom_type_scat_source 
 'C'  'C'   0.0033   0.0016 
 'International Tables Vol C Tables 4.2.6.8 and 6.1.1.4' 
 'H'  'H'   0.0000   0.0000 
 'International Tables Vol C Tables 4.2.6.8 and 6.1.1.4' 
 'O'  'O'   0.0106   0.0060 
 'International Tables Vol C Tables 4.2.6.8 and 6.1.1.4' 
 'P'  'P'   0.1023   0.0942 
 'International Tables Vol C Tables 4.2.6.8 and 6.1.1.4' 
 'Cl'  'Cl'   0.1484   0.1585 
 'International Tables Vol C Tables 4.2.6.8 and 6.1.1.4' 
 'Ru'  'Ru'  -1.2594   0.8363 
 'International Tables Vol C Tables 4.2.6.8 and 6.1.1.4' 
  
_symmetry_cell_setting            Orthorhombic 
_symmetry_space_group_name_H-M    Pbca 
  
loop_ 
 _symmetry_equiv_pos_as_xyz 
 'x, y, z' 
 '-x+1/2, -y, z+1/2' 
 '-x, y+1/2, -z+1/2' 
 'x+1/2, -y+1/2, -z' 
 '-x, -y, -z' 
 'x-1/2, y, -z-1/2' 
 'x, -y-1/2, z-1/2' 
 '-x-1/2, y-1/2, z' 
  
_cell_length_a                    13.067(2) 
_cell_length_b                    15.910(2) 
_cell_length_c                    37.178(6) 
_cell_angle_alpha                 90.00 
_cell_angle_beta                  90.00 
_cell_angle_gamma                 90.00 
_cell_volume                      7729(2) 
_cell_formula_units_Z             8 
_cell_measurement_temperature     93(2) 
_cell_measurement_reflns_used     16173 
_cell_measurement_theta_min       2.3 
_cell_measurement_theta_max       28.7 
  
_exptl_crystal_description        Platelet 
_exptl_crystal_colour             Red 
_exptl_crystal_size_max           0.20 
_exptl_crystal_size_mid           0.20 
_exptl_crystal_size_min           0.02 
_exptl_crystal_density_meas       ? 
_exptl_crystal_density_diffrn     1.338 
_exptl_crystal_density_method     'not measured' 
_exptl_crystal_F_000              3248 
_exptl_absorpt_coefficient_mu     0.665 
_exptl_absorpt_correction_type    multi-scan 
_exptl_absorpt_correction_T_min   0.791 
_exptl_absorpt_correction_T_max   1.000 
_exptl_absorpt_process_details    
'Jacobson, R. (1998) Private communication'


  
_exptl_special_details 
; 
 ? 
; 
  
_diffrn_ambient_temperature       93(2) 
_diffrn_radiation_wavelength      0.71073 
_diffrn_radiation_type            MoK\a 
_diffrn_radiation_source          'rotating anode' 
_diffrn_radiation_monochromator   confocal 
_diffrn_measurement_device_type   CCD 
_diffrn_measurement_method        '\w and \f scans' 
_diffrn_detector_area_resol_mean  ? 
_diffrn_standards_number          ? 
_diffrn_standards_interval_count  ? 
_diffrn_standards_interval_time   ? 
_diffrn_standards_decay_%         ? 
_diffrn_reflns_number             35597 
_diffrn_reflns_av_R_equivalents   0.0687 
_diffrn_reflns_av_sigmaI/netI     0.0741 
_diffrn_reflns_limit_h_min        -12 
_diffrn_reflns_limit_h_max        15 
_diffrn_reflns_limit_k_min        -18 
_diffrn_reflns_limit_k_max        17 
_diffrn_reflns_limit_l_min        -44 
_diffrn_reflns_limit_l_max        41 
_diffrn_reflns_theta_min          2.30 
_diffrn_reflns_theta_max          25.38 
_reflns_number_total              6784 
_reflns_number_gt                 5143 
_reflns_threshold_expression      >2sigma(I) 
  
_computing_data_collection        'CrystalClear (Rigaku Corp., 2004)' 
_computing_cell_refinement        'CrystalClear (Rigaku Corp., 2004)' 
_computing_data_reduction         'CrystalClear (Rigaku Corp., 2004)' 
_computing_structure_solution     'SHELXS-97 (Sheldrick, 1990)' 
_computing_structure_refinement   'SHELXL-97 (Sheldrick, 1997)' 
_computing_molecular_graphics     'Bruker SHELXTL' 
_computing_publication_material   'Bruker SHELXTL' 
  
_refine_special_details 
; 
 Refinement of F^2^ against ALL reflections.  The weighted R-factor wR and 
 goodness of fit S are based on F^2^, conventional R-factors R are based 
 on F, with F set to zero for negative F^2^. The threshold expression of 
 F^2^ > 2sigma(F^2^) is used only for calculating R-factors(gt) etc. and is 
 not relevant to the choice of reflections for refinement.  R-factors based 
 on F^2^ are statistically about twice as large as those based on F, and R- 
 factors based on ALL data will be even larger. 
; 
  
_refine_ls_structure_factor_coef  Fsqd 
_refine_ls_matrix_type            full 
_refine_ls_weighting_scheme       calc 
_refine_ls_weighting_details 
 'calc w=1/[\s^2^(Fo^2^)+(0.0332P)^2^+0.0000P] where P=(Fo^2^+2Fc^2^)/3' 
_atom_sites_solution_primary      direct 
_atom_sites_solution_secondary    difmap 
_atom_sites_solution_hydrogens    geom 
_refine_ls_hydrogen_treatment     constr 
_refine_ls_extinction_method      none 
_refine_ls_extinction_coef        ? 
_refine_ls_number_reflns          6784 
_refine_ls_number_parameters      397 
_refine_ls_number_restraints      0 
_refine_ls_R_factor_all           0.0642 
_refine_ls_R_factor_gt            0.0433 
_refine_ls_wR_factor_ref          0.0979 
_refine_ls_wR_factor_gt           0.0891 
_refine_ls_goodness_of_fit_ref    1.071 
_refine_ls_restrained_S_all       1.071 
_refine_ls_shift/su_max           0.000 
_refine_ls_shift/su_mean          0.000 
  
loop_ 
 _atom_site_label 
 _atom_site_type_symbol 
 _atom_site_fract_x 
 _atom_site_fract_y 
 _atom_site_fract_z 
 _atom_site_U_iso_or_equiv 
 _atom_site_adp_type 
 _atom_site_occupancy 
 _atom_site_symmetry_multiplicity 
 _atom_site_calc_flag 
 _atom_site_refinement_flags 
 _atom_site_disorder_assembly 
 _atom_site_disorder_group 
Ru1 Ru 0.109310(19) 0.179654(15) 0.122083(7) 0.01563(10) Uani 1 1 d . . . 
Cl1 Cl 0.11829(6) 0.32505(4) 0.13665(3) 0.0264(2) Uani 1 1 d . . . 
Cl2 Cl 0.25816(6) 0.20654(5) 0.08607(2) 0.0260(2) Uani 1 1 d . . . 
C1 C -0.0096(2) 0.15858(17) 0.09565(9) 0.0208(7) Uani 1 1 d . . . 
C2 C -0.0946(2) 0.10061(19) 0.09950(9) 0.0205(8) Uani 1 1 d . . . 
H2A H -0.0972 0.0561 0.1165 0.025 Uiso 1 1 calc R . . 
C3 C -0.1703(2) 0.11842(18) 0.07554(9) 0.0219(8) Uani 1 1 d . . . 
C4 C -0.1352(2) 0.18902(18) 0.05213(9) 0.0206(7) Uani 1 1 d . . . 
C5 C -0.1780(3) 0.22663(18) 0.02275(9) 0.0263(8) Uani 1 1 d . . . 
H5A H -0.2451 0.2122 0.0151 0.032 Uiso 1 1 calc R . . 
C6 C -0.1205(3) 0.2872(2) 0.00414(10) 0.0307(9) Uani 1 1 d . . . 
H6A H -0.1486 0.3132 -0.0166 0.037 Uiso 1 1 calc R . . 
C7 C -0.0240(3) 0.30938(19) 0.01551(10) 0.0306(9) Uani 1 1 d . . . 
H7A H 0.0133 0.3508 0.0026 0.037 Uiso 1 1 calc R . . 
C8 C 0.0201(2) 0.27188(18) 0.04586(9) 0.0249(8) Uani 1 1 d . . . 
H8A H 0.0867 0.2872 0.0537 0.030 Uiso 1 1 calc R . . 
C9 C -0.0364(2) 0.21185(18) 0.06402(9) 0.0183(7) Uani 1 1 d . . . 
C10 C -0.2707(3) 0.07691(19) 0.07400(9) 0.0240(8) Uani 1 1 d . . . 
C11 C -0.3605(3) 0.1220(2) 0.06779(10) 0.0323(9) Uani 1 1 d . . . 
H11A H -0.3571 0.1805 0.0629 0.039 Uiso 1 1 calc R . . 
C12 C -0.4549(3) 0.0819(2) 0.06870(10) 0.0407(10) Uani 1 1 d . . . 
H12A H -0.5158 0.1134 0.0650 0.049 Uiso 1 1 calc R . . 
C13 C -0.4607(3) -0.0034(3) 0.07491(10) 0.0420(10) Uani 1 1 d . . . 
H13A H -0.5252 -0.0309 0.0750 0.050 Uiso 1 1 calc R . . 
C14 C -0.3724(3) -0.0484(2) 0.08094(10) 0.0401(10) Uani 1 1 d . . . 
H14A H -0.3763 -0.1072 0.0854 0.048 Uiso 1 1 calc R . . 
C15 C -0.2784(3) -0.0092(2) 0.08063(9) 0.0299(9) Uani 1 1 d . . . 
H15A H -0.2182 -0.0412 0.0850 0.036 Uiso 1 1 calc R . . 
P1 P 0.14946(6) 0.04291(5) 0.11248(2) 0.0182(2) Uani 1 1 d . . . 
O1 O 0.07464(16) -0.02562(12) 0.12862(6) 0.0222(5) Uani 1 1 d . . . 
C16 C 0.0881(3) -0.11647(19) 0.11968(9) 0.0260(9) Uani 1 1 d . . . 
H16A H 0.1582 -0.1261 0.1097 0.031 Uiso 1 1 calc R . . 
C17 C 0.0087(3) -0.1397(2) 0.09201(11) 0.0398(10) Uani 1 1 d . . . 
H17A H 0.0200 -0.1069 0.0701 0.060 Uiso 1 1 calc R . . 
H17B H -0.0597 -0.1275 0.1015 0.060 Uiso 1 1 calc R . . 
H17C H 0.0140 -0.1997 0.0865 0.060 Uiso 1 1 calc R . . 
C18 C 0.0762(3) -0.16392(19) 0.15439(11) 0.0414(10) Uani 1 1 d . . . 
H18A H 0.1301 -0.1469 0.1712 0.062 Uiso 1 1 calc R . . 
H18B H 0.0815 -0.2244 0.1497 0.062 Uiso 1 1 calc R . . 
H18C H 0.0090 -0.1515 0.1649 0.062 Uiso 1 1 calc R . . 
O2 O 0.15181(16) 0.01347(12) 0.07204(6) 0.0231(5) Uani 1 1 d . . . 
C19 C 0.2319(3) 0.0200(2) 0.04497(10) 0.0316(9) Uani 1 1 d . . . 
H19A H 0.2872 0.0584 0.0537 0.038 Uiso 1 1 calc R . . 
C20 C 0.1824(3) 0.0563(3) 0.01226(11) 0.0573(12) Uani 1 1 d . . . 
H20A H 0.1578 0.1131 0.0176 0.086 Uiso 1 1 calc R . . 
H20B H 0.1245 0.0209 0.0051 0.086 Uiso 1 1 calc R . . 
H20C H 0.2323 0.0587 -0.0074 0.086 Uiso 1 1 calc R . . 
C21 C 0.2741(3) -0.0670(2) 0.03960(12) 0.0540(12) Uani 1 1 d . . . 
H21A H 0.3053 -0.0866 0.0621 0.081 Uiso 1 1 calc R . . 
H21B H 0.3260 -0.0659 0.0206 0.081 Uiso 1 1 calc R . . 
H21C H 0.2187 -0.1051 0.0327 0.081 Uiso 1 1 calc R . . 
O3 O 0.26173(16) 0.02023(12) 0.12587(6) 0.0212(5) Uani 1 1 d . . . 
C22 C 0.3011(3) 0.05752(19) 0.15904(9) 0.0266(8) Uani 1 1 d . . . 
H22A H 0.2712 0.1150 0.1618 0.032 Uiso 1 1 calc R . . 
C23 C 0.2688(3) 0.0045(2) 0.19082(9) 0.0342(9) Uani 1 1 d . . . 
H23A H 0.1939 0.0024 0.1920 0.051 Uiso 1 1 calc R . . 
H23B H 0.2958 0.0293 0.2130 0.051 Uiso 1 1 calc R . . 
H23C H 0.2958 -0.0526 0.1880 0.051 Uiso 1 1 calc R . . 
P2 P 0.02465(6) 0.16180(5) 0.17360(2) 0.0184(2) Uani 1 1 d . . . 
O4 O -0.06461(16) 0.22545(12) 0.18447(6) 0.0236(5) Uani 1 1 d . . . 
C24 C 0.4157(3) 0.0654(2) 0.15507(11) 0.0371(9) Uani 1 1 d . . . 
H24A H 0.4315 0.1008 0.1342 0.056 Uiso 1 1 calc R . . 
H24B H 0.4457 0.0095 0.1516 0.056 Uiso 1 1 calc R . . 
H24C H 0.4444 0.0911 0.1768 0.056 Uiso 1 1 calc R . . 
C25 C -0.1244(3) 0.2791(2) 0.16031(10) 0.0315(9) Uani 1 1 d . . . 
H25A H -0.0912 0.2807 0.1361 0.038 Uiso 1 1 calc R . . 
C26 C -0.2305(3) 0.2428(2) 0.15702(11) 0.0447(10) Uani 1 1 d . . . 
H26A H -0.2266 0.1871 0.1459 0.067 Uiso 1 1 calc R . . 
H26B H -0.2726 0.2798 0.1421 0.067 Uiso 1 1 calc R . . 
H26C H -0.2612 0.2379 0.1810 0.067 Uiso 1 1 calc R . . 
C27 C -0.1226(3) 0.3661(2) 0.17699(11) 0.0432(11) Uani 1 1 d . . . 
H27A H -0.0518 0.3863 0.1782 0.065 Uiso 1 1 calc R . . 
H27B H -0.1515 0.3636 0.2013 0.065 Uiso 1 1 calc R . . 
H27C H -0.1632 0.4047 0.1622 0.065 Uiso 1 1 calc R . . 
O5 O 0.09669(15) 0.16999(11) 0.20809(6) 0.0208(5) Uani 1 1 d . . . 
C28 C 0.1219(3) 0.24908(19) 0.22575(10) 0.0285(9) Uani 1 1 d . . . 
H28A H 0.1004 0.2974 0.2103 0.034 Uiso 1 1 calc R . . 
C29 C 0.0652(3) 0.2514(2) 0.26106(10) 0.0398(10) Uani 1 1 d . . . 
H29A H -0.0087 0.2521 0.2565 0.060 Uiso 1 1 calc R . . 
H29B H 0.0846 0.3021 0.2744 0.060 Uiso 1 1 calc R . . 
H29C H 0.0828 0.2015 0.2752 0.060 Uiso 1 1 calc R . . 
C30 C 0.2367(3) 0.2496(2) 0.23051(11) 0.0423(10) Uani 1 1 d . . . 
H30A H 0.2698 0.2494 0.2069 0.063 Uiso 1 1 calc R . . 
H30B H 0.2577 0.1996 0.2440 0.063 Uiso 1 1 calc R . . 
H30C H 0.2571 0.3002 0.2437 0.063 Uiso 1 1 calc R . . 
O6 O -0.02272(16) 0.07151(12) 0.18072(6) 0.0219(5) Uani 1 1 d . . . 
C31 C -0.0754(3) 0.04891(19) 0.21395(9) 0.0259(8) Uani 1 1 d . . . 
H31A H -0.0943 0.1010 0.2274 0.031 Uiso 1 1 calc R . . 
C32 C -0.0041(3) -0.00408(19) 0.23648(10) 0.0335(9) Uani 1 1 d . . . 
H32A H 0.0562 0.0292 0.2431 0.050 Uiso 1 1 calc R . . 
H32B H 0.0174 -0.0534 0.2226 0.050 Uiso 1 1 calc R . . 
H32C H -0.0395 -0.0223 0.2583 0.050 Uiso 1 1 calc R . . 
C33 C -0.1710(3) 0.0033(2) 0.20252(10) 0.0388(10) Uani 1 1 d . . . 
H33A H -0.2141 0.0411 0.1883 0.058 Uiso 1 1 calc R . . 
H33B H -0.2088 -0.0151 0.2239 0.058 Uiso 1 1 calc R . . 
H33C H -0.1524 -0.0458 0.1880 0.058 Uiso 1 1 calc R . . 
  
loop_ 
 _atom_site_aniso_label 
 _atom_site_aniso_U_11 
 _atom_site_aniso_U_22 
 _atom_site_aniso_U_33 
 _atom_site_aniso_U_23 
 _atom_site_aniso_U_13 
 _atom_site_aniso_U_12 
Ru1 0.01672(18) 0.01433(18) 0.01584(18) 0.00047(10) -0.00022(11) -0.00087(10) 
Cl1 0.0324(5) 0.0141(4) 0.0327(6) -0.0021(4) 0.0054(4) -0.0014(3) 
Cl2 0.0264(5) 0.0234(4) 0.0281(5) -0.0012(3) 0.0088(4) -0.0050(3) 
C1 0.0239(19) 0.0168(17) 0.022(2) -0.0023(13) 0.0007(15) 0.0032(14) 
C2 0.026(2) 0.0183(17) 0.0174(19) 0.0009(14) 0.0008(15) -0.0020(14) 
C3 0.0227(19) 0.0258(18) 0.0174(19) -0.0049(13) 0.0008(15) -0.0007(14) 
C4 0.0213(18) 0.0192(17) 0.021(2) -0.0010(14) -0.0026(16) 0.0005(14) 
C5 0.0237(19) 0.0298(19) 0.025(2) 0.0003(15) -0.0073(17) -0.0001(15) 
C6 0.041(2) 0.029(2) 0.023(2) 0.0077(16) -0.0120(17) 0.0018(16) 
C7 0.036(2) 0.0290(19) 0.027(2) 0.0094(16) -0.0031(18) -0.0026(16) 
C8 0.0218(19) 0.0278(18) 0.025(2) 0.0013(15) -0.0039(16) -0.0060(15) 
C9 0.0214(19) 0.0155(17) 0.0179(19) -0.0002(13) 0.0002(15) 0.0005(13) 
C10 0.025(2) 0.032(2) 0.0155(19) -0.0020(14) -0.0038(15) -0.0051(15) 
C11 0.028(2) 0.044(2) 0.024(2) 0.0038(16) -0.0033(17) -0.0028(18) 
C12 0.025(2) 0.066(3) 0.031(2) 0.006(2) -0.0072(18) -0.0019(19) 
C13 0.032(2) 0.061(3) 0.033(3) 0.006(2) -0.0039(19) -0.022(2) 
C14 0.046(3) 0.041(2) 0.033(3) 0.0060(18) -0.005(2) -0.017(2) 
C15 0.030(2) 0.034(2) 0.025(2) -0.0035(15) -0.0040(17) -0.0077(16) 
P1 0.0197(5) 0.0168(5) 0.0179(5) 0.0003(3) 0.0001(4) -0.0002(4) 
O1 0.0265(13) 0.0157(12) 0.0243(14) 0.0000(9) 0.0058(11) -0.0018(10) 
C16 0.031(2) 0.0121(19) 0.035(2) -0.0039(14) 0.0063(16) 0.0027(15) 
C17 0.044(2) 0.024(2) 0.051(3) -0.0087(17) -0.001(2) -0.0047(18) 
C18 0.062(3) 0.0191(19) 0.044(3) 0.0032(17) 0.007(2) 0.0003(18) 
O2 0.0229(13) 0.0254(12) 0.0209(14) -0.0032(9) 0.0015(11) -0.0024(10) 
C19 0.037(2) 0.035(2) 0.023(2) -0.0087(16) 0.0096(18) -0.0094(17) 
C20 0.066(3) 0.073(3) 0.032(3) 0.006(2) 0.003(2) -0.009(2) 
C21 0.036(2) 0.055(3) 0.071(4) -0.029(2) 0.011(2) 0.000(2) 
O3 0.0208(13) 0.0204(11) 0.0225(14) -0.0048(9) -0.0029(10) 0.0047(9) 
C22 0.030(2) 0.0276(18) 0.023(2) -0.0041(14) -0.0027(17) 0.0058(16) 
C23 0.035(2) 0.046(2) 0.022(2) 0.0014(17) -0.0023(18) 0.0081(17) 
P2 0.0206(5) 0.0177(5) 0.0170(5) -0.0005(3) -0.0006(4) 0.0007(3) 
O4 0.0251(13) 0.0275(12) 0.0181(13) 0.0010(9) 0.0003(11) 0.0087(10) 
C24 0.029(2) 0.040(2) 0.043(3) -0.0023(18) -0.0084(19) 0.0003(17) 
C25 0.031(2) 0.041(2) 0.023(2) 0.0073(17) 0.0020(17) 0.0157(17) 
C26 0.026(2) 0.076(3) 0.032(3) -0.006(2) 0.0004(19) 0.013(2) 
C27 0.058(3) 0.033(2) 0.038(3) 0.0043(18) 0.010(2) 0.0203(19) 
O5 0.0239(13) 0.0219(12) 0.0167(13) -0.0013(9) -0.0047(10) 0.0008(9) 
C28 0.039(2) 0.0204(19) 0.026(2) -0.0067(15) -0.0081(17) -0.0055(15) 
C29 0.044(2) 0.045(2) 0.030(2) -0.0178(17) -0.006(2) 0.0055(19) 
C30 0.040(2) 0.052(2) 0.035(3) -0.0088(19) -0.002(2) -0.0140(19) 
O6 0.0242(13) 0.0222(12) 0.0193(13) 0.0001(9) 0.0031(10) -0.0035(9) 
C31 0.032(2) 0.0274(18) 0.018(2) 0.0027(14) 0.0072(17) -0.0076(15) 
C32 0.039(2) 0.032(2) 0.029(2) 0.0097(16) 0.0072(18) -0.0026(17) 
C33 0.039(2) 0.048(2) 0.029(2) 0.0042(17) 0.0031(19) -0.0171(18) 
  
_geom_special_details 
; 
 All esds (except the esd in the dihedral angle between two l.s. planes) 
 are estimated using the full covariance matrix.  The cell esds are taken 
 into account individually in the estimation of esds in distances, angles 
 and torsion angles; correlations between esds in cell parameters are only 
 used when they are defined by crystal symmetry.  An approximate (isotropic) 
 treatment of cell esds is used for estimating esds involving l.s. planes. 
; 
  
loop_ 
 _geom_bond_atom_site_label_1 
 _geom_bond_atom_site_label_2 
 _geom_bond_distance 
 _geom_bond_site_symmetry_2 
 _geom_bond_publ_flag 
Ru1 C1 1.869(3) . ? 
Ru1 P2 2.2300(9) . ? 
Ru1 P1 2.2663(8) . ? 
Ru1 Cl1 2.3789(8) . ? 
Ru1 Cl2 2.3999(9) . ? 
C1 C2 1.451(4) . ? 
C1 C9 1.491(4) . ? 
C2 C3 1.361(4) . ? 
C2 H2A 0.9500 . ? 
C3 C10 1.470(4) . ? 
C3 C4 1.493(4) . ? 
C4 C5 1.365(4) . ? 
C4 C9 1.413(4) . ? 
C5 C6 1.404(4) . ? 
C5 H5A 0.9500 . ? 
C6 C7 1.376(4) . ? 
C6 H6A 0.9500 . ? 
C7 C8 1.401(4) . ? 
C7 H7A 0.9500 . ? 
C8 C9 1.383(4) . ? 
C8 H8A 0.9500 . ? 
C10 C11 1.395(4) . ? 
C10 C15 1.396(4) . ? 
C11 C12 1.389(5) . ? 
C11 H11A 0.9500 . ? 
C12 C13 1.379(5) . ? 
C12 H12A 0.9500 . ? 
C13 C14 1.377(5) . ? 
C13 H13A 0.9500 . ? 
C14 C15 1.377(5) . ? 
C14 H14A 0.9500 . ? 
C15 H15A 0.9500 . ? 
P1 O2 1.575(2) . ? 
P1 O1 1.583(2) . ? 
P1 O3 1.591(2) . ? 
O1 C16 1.494(4) . ? 
C16 C18 1.503(5) . ? 
C16 C17 1.508(5) . ? 
C16 H16A 1.0000 . ? 
C17 H17A 0.9800 . ? 
C17 H17B 0.9800 . ? 
C17 H17C 0.9800 . ? 
C18 H18A 0.9800 . ? 
C18 H18B 0.9800 . ? 
C18 H18C 0.9800 . ? 
O2 C19 1.456(4) . ? 
C19 C20 1.494(5) . ? 
C19 C21 1.503(4) . ? 
C19 H19A 1.0000 . ? 
C20 H20A 0.9800 . ? 
C20 H20B 0.9800 . ? 
C20 H20C 0.9800 . ? 
C21 H21A 0.9800 . ? 
C21 H21B 0.9800 . ? 
C21 H21C 0.9800 . ? 
O3 C22 1.462(4) . ? 
C22 C24 1.510(4) . ? 
C22 C23 1.512(4) . ? 
C22 H22A 1.0000 . ? 
C23 H23A 0.9800 . ? 
C23 H23B 0.9800 . ? 
C23 H23C 0.9800 . ? 
P2 O6 1.586(2) . ? 
P2 O5 1.596(2) . ? 
P2 O4 1.597(2) . ? 
O4 C25 1.465(4) . ? 
C24 H24A 0.9800 . ? 
C24 H24B 0.9800 . ? 
C24 H24C 0.9800 . ? 
C25 C26 1.506(5) . ? 
C25 C27 1.518(5) . ? 
C25 H25A 1.0000 . ? 
C26 H26A 0.9800 . ? 
C26 H26B 0.9800 . ? 
C26 H26C 0.9800 . ? 
C27 H27A 0.9800 . ? 
C27 H27B 0.9800 . ? 
C27 H27C 0.9800 . ? 
O5 C28 1.457(3) . ? 
C28 C29 1.508(5) . ? 
C28 C30 1.511(5) . ? 
C28 H28A 1.0000 . ? 
C29 H29A 0.9800 . ? 
C29 H29B 0.9800 . ? 
C29 H29C 0.9800 . ? 
C30 H30A 0.9800 . ? 
C30 H30B 0.9800 . ? 
C30 H30C 0.9800 . ? 
O6 C31 1.459(4) . ? 
C31 C33 1.506(5) . ? 
C31 C32 1.511(5) . ? 
C31 H31A 1.0000 . ? 
C32 H32A 0.9800 . ? 
C32 H32B 0.9800 . ? 
C32 H32C 0.9800 . ? 
C33 H33A 0.9800 . ? 
C33 H33B 0.9800 . ? 
C33 H33C 0.9800 . ? 
  
loop_ 
 _geom_angle_atom_site_label_1 
 _geom_angle_atom_site_label_2 
 _geom_angle_atom_site_label_3 
 _geom_angle 
 _geom_angle_site_symmetry_1 
 _geom_angle_site_symmetry_3 
 _geom_angle_publ_flag 
C1 Ru1 P2 90.94(10) . . ? 
C1 Ru1 P1 86.41(9) . . ? 
P2 Ru1 P1 97.34(3) . . ? 
C1 Ru1 Cl1 109.59(9) . . ? 
P2 Ru1 Cl1 87.29(3) . . ? 
P1 Ru1 Cl1 163.34(3) . . ? 
C1 Ru1 Cl2 114.36(11) . . ? 
P2 Ru1 Cl2 154.69(3) . . ? 
P1 Ru1 Cl2 84.01(3) . . ? 
Cl1 Ru1 Cl2 85.05(3) . . ? 
C2 C1 C9 105.0(3) . . ? 
C2 C1 Ru1 134.3(2) . . ? 
C9 C1 Ru1 120.5(2) . . ? 
C3 C2 C1 111.0(3) . . ? 
C3 C2 H2A 124.5 . . ? 
C1 C2 H2A 124.5 . . ? 
C2 C3 C10 125.5(3) . . ? 
C2 C3 C4 108.4(3) . . ? 
C10 C3 C4 126.1(3) . . ? 
C5 C4 C9 120.8(3) . . ? 
C5 C4 C3 132.1(3) . . ? 
C9 C4 C3 106.9(3) . . ? 
C4 C5 C6 118.4(3) . . ? 
C4 C5 H5A 120.8 . . ? 
C6 C5 H5A 120.8 . . ? 
C7 C6 C5 121.0(3) . . ? 
C7 C6 H6A 119.5 . . ? 
C5 C6 H6A 119.5 . . ? 
C6 C7 C8 121.0(3) . . ? 
C6 C7 H7A 119.5 . . ? 
C8 C7 H7A 119.5 . . ? 
C9 C8 C7 117.9(3) . . ? 
C9 C8 H8A 121.1 . . ? 
C7 C8 H8A 121.1 . . ? 
C8 C9 C4 120.9(3) . . ? 
C8 C9 C1 130.7(3) . . ? 
C4 C9 C1 108.4(3) . . ? 
C11 C10 C15 118.2(3) . . ? 
C11 C10 C3 121.8(3) . . ? 
C15 C10 C3 119.9(3) . . ? 
C12 C11 C10 120.5(3) . . ? 
C12 C11 H11A 119.8 . . ? 
C10 C11 H11A 119.8 . . ? 
C13 C12 C11 120.3(3) . . ? 
C13 C12 H12A 119.9 . . ? 
C11 C12 H12A 119.9 . . ? 
C14 C13 C12 119.6(3) . . ? 
C14 C13 H13A 120.2 . . ? 
C12 C13 H13A 120.2 . . ? 
C13 C14 C15 120.7(3) . . ? 
C13 C14 H14A 119.7 . . ? 
C15 C14 H14A 119.7 . . ? 
C14 C15 C10 120.7(3) . . ? 
C14 C15 H15A 119.6 . . ? 
C10 C15 H15A 119.6 . . ? 
O2 P1 O1 99.73(11) . . ? 
O2 P1 O3 102.31(12) . . ? 
O1 P1 O3 107.16(12) . . ? 
O2 P1 Ru1 116.12(8) . . ? 
O1 P1 Ru1 117.30(9) . . ? 
O3 P1 Ru1 112.46(8) . . ? 
C16 O1 P1 120.64(19) . . ? 
O1 C16 C18 106.4(3) . . ? 
O1 C16 C17 107.9(3) . . ? 
C18 C16 C17 113.0(3) . . ? 
O1 C16 H16A 109.8 . . ? 
C18 C16 H16A 109.8 . . ? 
C17 C16 H16A 109.8 . . ? 
C16 C17 H17A 109.5 . . ? 
C16 C17 H17B 109.5 . . ? 
H17A C17 H17B 109.5 . . ? 
C16 C17 H17C 109.5 . . ? 
H17A C17 H17C 109.5 . . ? 
H17B C17 H17C 109.5 . . ? 
C16 C18 H18A 109.5 . . ? 
C16 C18 H18B 109.5 . . ? 
H18A C18 H18B 109.5 . . ? 
C16 C18 H18C 109.5 . . ? 
H18A C18 H18C 109.5 . . ? 
H18B C18 H18C 109.5 . . ? 
C19 O2 P1 130.8(2) . . ? 
O2 C19 C20 106.2(3) . . ? 
O2 C19 C21 106.9(3) . . ? 
C20 C19 C21 114.0(3) . . ? 
O2 C19 H19A 109.9 . . ? 
C20 C19 H19A 109.9 . . ? 
C21 C19 H19A 109.9 . . ? 
C19 C20 H20A 109.5 . . ? 
C19 C20 H20B 109.5 . . ? 
H20A C20 H20B 109.5 . . ? 
C19 C20 H20C 109.5 . . ? 
H20A C20 H20C 109.5 . . ? 
H20B C20 H20C 109.5 . . ? 
C19 C21 H21A 109.5 . . ? 
C19 C21 H21B 109.5 . . ? 
H21A C21 H21B 109.5 . . ? 
C19 C21 H21C 109.5 . . ? 
H21A C21 H21C 109.5 . . ? 
H21B C21 H21C 109.5 . . ? 
C22 O3 P1 119.76(18) . . ? 
O3 C22 C24 107.5(3) . . ? 
O3 C22 C23 109.5(3) . . ? 
C24 C22 C23 113.6(3) . . ? 
O3 C22 H22A 108.7 . . ? 
C24 C22 H22A 108.7 . . ? 
C23 C22 H22A 108.7 . . ? 
C22 C23 H23A 109.5 . . ? 
C22 C23 H23B 109.5 . . ? 
H23A C23 H23B 109.5 . . ? 
C22 C23 H23C 109.5 . . ? 
H23A C23 H23C 109.5 . . ? 
H23B C23 H23C 109.5 . . ? 
O6 P2 O5 99.79(11) . . ? 
O6 P2 O4 104.31(11) . . ? 
O5 P2 O4 100.12(11) . . ? 
O6 P2 Ru1 116.89(9) . . ? 
O5 P2 Ru1 112.77(9) . . ? 
O4 P2 Ru1 119.93(9) . . ? 
C25 O4 P2 127.1(2) . . ? 
C22 C24 H24A 109.5 . . ? 
C22 C24 H24B 109.5 . . ? 
H24A C24 H24B 109.5 . . ? 
C22 C24 H24C 109.5 . . ? 
H24A C24 H24C 109.5 . . ? 
H24B C24 H24C 109.5 . . ? 
O4 C25 C26 108.5(3) . . ? 
O4 C25 C27 105.8(3) . . ? 
C26 C25 C27 113.4(3) . . ? 
O4 C25 H25A 109.7 . . ? 
C26 C25 H25A 109.7 . . ? 
C27 C25 H25A 109.7 . . ? 
C25 C26 H26A 109.5 . . ? 
C25 C26 H26B 109.5 . . ? 
H26A C26 H26B 109.5 . . ? 
C25 C26 H26C 109.5 . . ? 
H26A C26 H26C 109.5 . . ? 
H26B C26 H26C 109.5 . . ? 
C25 C27 H27A 109.5 . . ? 
C25 C27 H27B 109.5 . . ? 
H27A C27 H27B 109.5 . . ? 
C25 C27 H27C 109.5 . . ? 
H27A C27 H27C 109.5 . . ? 
H27B C27 H27C 109.5 . . ? 
C28 O5 P2 124.47(19) . . ? 
O5 C28 C29 107.6(3) . . ? 
O5 C28 C30 106.4(3) . . ? 
C29 C28 C30 112.7(3) . . ? 
O5 C28 H28A 110.0 . . ? 
C29 C28 H28A 110.0 . . ? 
C30 C28 H28A 110.0 . . ? 
C28 C29 H29A 109.5 . . ? 
C28 C29 H29B 109.5 . . ? 
H29A C29 H29B 109.5 . . ? 
C28 C29 H29C 109.5 . . ? 
H29A C29 H29C 109.5 . . ? 
H29B C29 H29C 109.5 . . ? 
C28 C30 H30A 109.5 . . ? 
C28 C30 H30B 109.5 . . ? 
H30A C30 H30B 109.5 . . ? 
C28 C30 H30C 109.5 . . ? 
H30A C30 H30C 109.5 . . ? 
H30B C30 H30C 109.5 . . ? 
C31 O6 P2 123.26(19) . . ? 
O6 C31 C33 105.8(3) . . ? 
O6 C31 C32 108.4(3) . . ? 
C33 C31 C32 113.6(3) . . ? 
O6 C31 H31A 109.7 . . ? 
C33 C31 H31A 109.7 . . ? 
C32 C31 H31A 109.7 . . ? 
C31 C32 H32A 109.5 . . ? 
C31 C32 H32B 109.5 . . ? 
H32A C32 H32B 109.5 . . ? 
C31 C32 H32C 109.5 . . ? 
H32A C32 H32C 109.5 . . ? 
H32B C32 H32C 109.5 . . ? 
C31 C33 H33A 109.5 . . ? 
C31 C33 H33B 109.5 . . ? 
H33A C33 H33B 109.5 . . ? 
C31 C33 H33C 109.5 . . ? 
H33A C33 H33C 109.5 . . ? 
H33B C33 H33C 109.5 . . ? 
  
loop_ 
 _geom_torsion_atom_site_label_1 
 _geom_torsion_atom_site_label_2 
 _geom_torsion_atom_site_label_3 
 _geom_torsion_atom_site_label_4 
 _geom_torsion 
 _geom_torsion_site_symmetry_1 
 _geom_torsion_site_symmetry_2 
 _geom_torsion_site_symmetry_3 
 _geom_torsion_site_symmetry_4 
 _geom_torsion_publ_flag 
P2 Ru1 C1 C2 -38.8(3) . . . . ? 
P1 Ru1 C1 C2 58.4(3) . . . . ? 
Cl1 Ru1 C1 C2 -126.3(3) . . . . ? 
Cl2 Ru1 C1 C2 140.2(3) . . . . ? 
P2 Ru1 C1 C9 136.5(2) . . . . ? 
P1 Ru1 C1 C9 -126.2(2) . . . . ? 
Cl1 Ru1 C1 C9 49.1(3) . . . . ? 
Cl2 Ru1 C1 C9 -44.4(3) . . . . ? 
C9 C1 C2 C3 -4.5(4) . . . . ? 
Ru1 C1 C2 C3 171.3(3) . . . . ? 
C1 C2 C3 C10 -174.6(3) . . . . ? 
C1 C2 C3 C4 3.4(4) . . . . ? 
C2 C3 C4 C5 174.9(4) . . . . ? 
C10 C3 C4 C5 -7.2(6) . . . . ? 
C2 C3 C4 C9 -0.7(4) . . . . ? 
C10 C3 C4 C9 177.2(3) . . . . ? 
C9 C4 C5 C6 1.4(5) . . . . ? 
C3 C4 C5 C6 -173.7(3) . . . . ? 
C4 C5 C6 C7 -1.2(5) . . . . ? 
C5 C6 C7 C8 0.4(5) . . . . ? 
C6 C7 C8 C9 0.0(5) . . . . ? 
C7 C8 C9 C4 0.3(5) . . . . ? 
C7 C8 C9 C1 176.8(3) . . . . ? 
C5 C4 C9 C8 -1.0(5) . . . . ? 
C3 C4 C9 C8 175.2(3) . . . . ? 
C5 C4 C9 C1 -178.3(3) . . . . ? 
C3 C4 C9 C1 -2.1(3) . . . . ? 
C2 C1 C9 C8 -173.0(3) . . . . ? 
Ru1 C1 C9 C8 10.5(5) . . . . ? 
C2 C1 C9 C4 3.9(3) . . . . ? 
Ru1 C1 C9 C4 -172.6(2) . . . . ? 
C2 C3 C10 C11 138.8(4) . . . . ? 
C4 C3 C10 C11 -38.8(5) . . . . ? 
C2 C3 C10 C15 -37.9(5) . . . . ? 
C4 C3 C10 C15 144.5(3) . . . . ? 
C15 C10 C11 C12 0.8(5) . . . . ? 
C3 C10 C11 C12 -176.0(3) . . . . ? 
C10 C11 C12 C13 -1.6(6) . . . . ? 
C11 C12 C13 C14 1.3(6) . . . . ? 
C12 C13 C14 C15 -0.4(6) . . . . ? 
C13 C14 C15 C10 -0.4(6) . . . . ? 
C11 C10 C15 C14 0.1(5) . . . . ? 
C3 C10 C15 C14 177.0(3) . . . . ? 
C1 Ru1 P1 O2 55.18(14) . . . . ? 
P2 Ru1 P1 O2 145.67(9) . . . . ? 
Cl1 Ru1 P1 O2 -109.00(14) . . . . ? 
Cl2 Ru1 P1 O2 -59.78(10) . . . . ? 
C1 Ru1 P1 O1 -62.52(14) . . . . ? 
P2 Ru1 P1 O1 27.97(10) . . . . ? 
Cl1 Ru1 P1 O1 133.30(14) . . . . ? 
Cl2 Ru1 P1 O1 -177.48(10) . . . . ? 
C1 Ru1 P1 O3 172.55(14) . . . . ? 
P2 Ru1 P1 O3 -96.97(10) . . . . ? 
Cl1 Ru1 P1 O3 8.37(17) . . . . ? 
Cl2 Ru1 P1 O3 57.58(10) . . . . ? 
O2 P1 O1 C16 46.1(2) . . . . ? 
O3 P1 O1 C16 -60.2(2) . . . . ? 
Ru1 P1 O1 C16 172.30(19) . . . . ? 
P1 O1 C16 C18 135.8(2) . . . . ? 
P1 O1 C16 C17 -102.6(3) . . . . ? 
O1 P1 O2 C19 -149.8(3) . . . . ? 
O3 P1 O2 C19 -39.7(3) . . . . ? 
Ru1 P1 O2 C19 83.2(3) . . . . ? 
P1 O2 C19 C20 -130.4(3) . . . . ? 
P1 O2 C19 C21 107.5(3) . . . . ? 
O2 P1 O3 C22 163.5(2) . . . . ? 
O1 P1 O3 C22 -92.1(2) . . . . ? 
Ru1 P1 O3 C22 38.2(2) . . . . ? 
P1 O3 C22 C24 -149.9(2) . . . . ? 
P1 O3 C22 C23 86.3(3) . . . . ? 
C1 Ru1 P2 O6 62.88(13) . . . . ? 
P1 Ru1 P2 O6 -23.62(10) . . . . ? 
Cl1 Ru1 P2 O6 172.45(10) . . . . ? 
Cl2 Ru1 P2 O6 -115.13(11) . . . . ? 
C1 Ru1 P2 O5 177.69(11) . . . . ? 
P1 Ru1 P2 O5 91.19(8) . . . . ? 
Cl1 Ru1 P2 O5 -72.74(8) . . . . ? 
Cl2 Ru1 P2 O5 -0.32(12) . . . . ? 
C1 Ru1 P2 O4 -64.83(13) . . . . ? 
P1 Ru1 P2 O4 -151.33(10) . . . . ? 
Cl1 Ru1 P2 O4 44.74(10) . . . . ? 
Cl2 Ru1 P2 O4 117.16(11) . . . . ? 
O6 P2 O4 C25 -110.6(3) . . . . ? 
O5 P2 O4 C25 146.4(2) . . . . ? 
Ru1 P2 O4 C25 22.6(3) . . . . ? 
P2 O4 C25 C26 106.7(3) . . . . ? 
P2 O4 C25 C27 -131.3(3) . . . . ? 
O6 P2 O5 C28 -149.3(2) . . . . ? 
O4 P2 O5 C28 -42.7(3) . . . . ? 
Ru1 P2 O5 C28 85.9(2) . . . . ? 
P2 O5 C28 C29 107.8(3) . . . . ? 
P2 O5 C28 C30 -131.2(3) . . . . ? 
O5 P2 O6 C31 54.8(2) . . . . ? 
O4 P2 O6 C31 -48.4(3) . . . . ? 
Ru1 P2 O6 C31 176.7(2) . . . . ? 
P2 O6 C31 C33 134.5(2) . . . . ? 
P2 O6 C31 C32 -103.4(3) . . . . ? 
  
_diffrn_measured_fraction_theta_max    0.956 
_diffrn_reflns_theta_full              25.00 
_diffrn_measured_fraction_theta_full   0.959 
_refine_diff_density_max    0.528 
_refine_diff_density_min   -0.547 
_refine_diff_density_rms    0.089 
